# Supplementary material for: Telehealth Family Psychoeducation for Major Depressive Disorder: A Protocol for Intervention Co-Design and Feasibility Study
Source: Nurs Rep. 2025 Oct 11;15(10):364. doi: 10.3390/nursrep15100364 (PMC12566970; doi:10.3390/nursrep15100364)
Supplement: Supplementary file 1 [file nursrep-15-00364-s001.zip]

Archive with 1 entries (1 files):
- nursrep-3873137-supplementary.pdf
